# Supplementary material for: The health system costs of post abortion care in Tanzania
Source: BMC Health Serv Res. 2021 Jul 22;21:720. doi: 10.1186/s12913-021-06688-7 (PMC8296742; doi:10.1186/s12913-021-06688-7)
Supplement: Supplementary file 1 — Additional file 1. [file 12913_2021_6688_MOESM1_ESM.zip]

Archive with 5 entries (5 files):
- QA v2.0 2018.01.28 FINALR3.pdf
- QB-part 1 consumables 2019.01.28 FINALR3.pdf
- QB-part 2 equipment 2019.01.28 FINALR3.pdf
- QB-part 3 labs 2019.01.28 FINALR3.pdf
- QB-part 4 medications 2019.01.28 FINALR3.pdf
